# Supplementary material for: Prmt5 deficiency inhibits CD4+ T-cell Klf2/S1pr1 expression and ameliorates EAE disease
Source: J Neuroinflammation. 2023 Aug 2;20:183. doi: 10.1186/s12974-023-02854-2 (PMC10398933; doi:10.1186/s12974-023-02854-2)
Supplement: Supplementary file 2 — Additional file 2. Materials information. [file 12974_2023_2854_MOESM2_ESM.xlsx]

## Sheet: Sheet1
Specificity	Fluorophore	Clone	Manufacturer	Cat. No	Dilution
CD45	PE-Cy7	30-F11	BD Pharmingen	552848	1:100
CD3e	APC-Cy7	145-2C11	BD Pharmingen	557596	1:100
CD4	APC-Cy7	GK1.5	BD Pharmingen	552051	1:100
CD8a	APC-Cy7	53-6.7	BD Pharmingen	557654	1:100
CD8a	PE-Cy7	53-6.7	BD Pharmingen	552877	1:100
CD44	PE	IM7	BD Pharmingen	553134	1:100
CD62L	PE-Cy7	MEL-14	BD Pharmingen	560516	1:100
CD45	APC	30-F11	Biolegend	103112	1:100
CD3e	Pacific Blue	17A2	Biolegend	100214	1:100
CD3e	PerCP-Cy5.5	17A2	Biolegend	100218	1:100
CD4	PerCP-Cy5.5	GK1.5	Biolegend	100434	1:100
CD4	FITC	GK1.5	Biolegend	100406	1:200
CD8a	Brilliant Violet 421	53-6.7	Biolegend	100737	1:100
CD11b	APC	M1/70	Biolegend	101212	1:100
Ly-6C	Brilliant Violet 421	HK1.4	Biolegend	128031	1:100
Ly-6G	PE	1A8	Biolegend	127608	1:100
CD45R/B220	FITC	RA3-6B2	Biolegend	103206	1:100
NK-1.1	PE	PK136	Biolegend	108707	1:100
CD25	APC	PC61	Biolegend	102012	1:100
Ki-67	APC	16A8	Biolegend	652406	1:100
IFN gamma	APC	XMG1.2	eBioscience	17-7311-82	1:200
TNF alpha	eFluor 450	MP6-XT22	eBioscience	48-7321-82	1:100
IL-2	PerCP-Cy5.5	JES6-5H4	eBioscience	45-7021-82	1:200
IL-17A	PE	eBio17B7	eBioscience	12-7177-81	1:200
FOXP3	PE	FJK-16s	eBioscience	12-5773-82	1:25
S1pr1	APC	713412	R&D Systems	FAB7089A	1:100
Klf2	PE	Polyclonal	Bioss	bs-2772R	1:100

## Sheet: Sheet2
Materials	Manufacturer	Cat. No
MOG33-35 peptide	GL Biochem	51716
incomplete Freund’s adjuvant	Sigma	F5506
killed M. tuberculosis H37 Ra	BD Difco	DF3114-33-8
pertussis toxin	Sigma	516562
S1P	Aladdin	D140606
Solution	Stock Concentration	Working Concentration
MOG35–55 solution	3 mg/mL	1.5 mg/mL
CFA	5 mg/mL	2.5 mg/mL
pertussis toxin solution	100 ug/mL	1 ug/mL
S1P solution	5 mM	20 nM
